# Supplementary material for: Honeycomb gold specimen supports enabling orthogonal focussed ion beam-milling of elongated cells for cryo-ET
Source: J Struct Biol. Author manuscript; Available in PMC 2024 Jul 22. (PMC7616276; doi:10.1016/j.jsb.2024.108097)
Supplement: Appendix A. Supplementary data [file EMS197563-supplement-Appendix_A__Supplementary_data.zip]

Archive with 2 entries (2 files):
- Supplementary  Information JL 28 3 24.docx
- Supplementary Data File D1.GDS
